# Supplementary material for: Sequencing Bait: Nuclear and Mitogenome Assembly of an Abundant Coastal Tropical and Subtropical Fish, Atherinomorus stipes
Source: Genome Biol Evol. 2022 Jul 22;14(8):evac111. doi: 10.1093/gbe/evac111 (PMC9348626; doi:10.1093/gbe/evac111)
Supplement: evac111_Supplementary_Data [file evac111_supplementary_data.zip]

Archive with 5 entries (5 files):
- Hardhead_Supplementary_Tables_revised.xlsx
- Hardhead-Supplemental_File_1_revised.pdf
- FigS1_HHsilverside_v2.eps
- FigS2_HHsilverside.eps
- Hardhead_Supplemental_Figures_revised.docx
