# Supplementary material for: Sequencing Bait: Nuclear and Mitogenome Assembly of an Abundant Coastal Tropical and Subtropical Fish, Atherinomorus stipes
Source: Genome Biol Evol. 2022 Jul 22;14(8):evac111. doi: 10.1093/gbe/evac111 (PMC9348626; doi:10.1093/gbe/evac111)
Supplement: evac111_Supplementary_Data [file evac111_supplementary_data.zip › Hardhead_Supplementary_Tables_revised.xlsx]

## Sheet: TableS1
Table S1: Summary of genome size and Benchmarking Universal Single-Copy orthologs (BUSCO) scores among 31 fish species in alphabetical order.
Species	Common Name	BUSCO Database	Genome Size (bp)	Number of Markers	Total Complete (%)	Complete Single (%)	Complete Duplicate (%)	Fragmented (%)	Missing (%)	Citation
Atherinomorus stipes	Hardhead silverside	eukaryota_odb10	1210410840	255	98	93.3	4.7	1.6	0.4	-
Atherinomorus stipes	Hardhead Silverside	actinopterygii_odb10	1210410840	3640	96.8	94.2	2.6	1.3	1.9	-
Amphiprion percula	Orange Clownfish	actinopterygii_odb10	908955932	3640	98.3	97.3	1	0.5	1.2	(Lehmann et al., 2018)
Astyanax mexicanus	Mexican tetra	actinopterygii_odb10	1335239194	3640	96.6	95.5	1.1	1.5	1.9	(Warren et al., 2021)
Ctenopharyngodon idellus	Grass carp	actinopterygii_odb10	893198495	3640	93.6	92.4	1.2	2.1	4.3	N/A
Cynoglossus semilaevis	Tongue sole	actinopterygii_odb10	470199494	3640	96.4	95	1.4	1.3	2.3	(Chen et al., 2014)
Cyprinus carpio	Eurasian carp	actinopterygii_odb10	1680134903	3640	97.7	37	60.7	0.8	1.5	N/A
Danio rerio	Zebra fish	actinopterygii_odb10	1373454788	3640	95.9	78.5	17.4	1.7	2.4	(Howe et al., 2013)
Dicentrarchus labrax	European bass	actinopterygii_odb10	695892153	3640	98.9	98.2	0.7	0.4	0.7	N/A
Esox lucius	Northern pike	actinopterygii_odb10	918748614	3640	97.2	95.8	1.4	1.2	1.6	N/A
Fundulus heteroclitus	Atlantic killifish	actinopterygii_odb10	1203505739	3640	97.4	94.8	2.6	1	1.6	N/A
Gadus morhua	Atlantic cod	actinopterygii_odb10	684284792	3640	92.7	91.7	1	1.8	5.5	(Graceline et al., 2019)
Gasterosteus aculeatus	Three-spined stickleback	actinopterygii_odb10	471894361	3640	97	94.5	2.5	1	2	(Gnath, Shaw, and White 2021)
Ictalurus punctatus	Channel catfish	actinopterygii_odb10	821751792	3640	97.1	95.8	1.3	1	1.9	(Z. Liu et al., 2016)
Larimichthys crocea	Yellow croaker	actinopterygii_odb10	744100939	3640	98.4	97.6	0.8	0.4	1.2	N/A
Lates calcarifer	Barramundi	actinopterygii_odb10	668481366	3640	98.5	94.5	4	0.6	0.9	(Vij et al., 2016)
Lepisosteus oculatus	Spotted gar	actinopterygii_odb10	945878036	3640	91.4	90.1	1.3	3.9	4.7	(Braasch et al., 2016)
Megalobrama amblycephala	Wuchang bream	actinopterygii_odb10	1109871993	3640	97.5	95.9	1.6	0.9	1.6	(Liu et al., 2021)
Menidia menidia	Atlantic Silverside	actinopterygii_odb10	620036635	3640	89.3	86	3.3	2.7	8	(Tigano et al., 2021)
Nothobranchius furzeri	Turquoise killifish	actinopterygii_odb10	1052345740	3640	96.5	95.8	0.7	1.8	1.7	(Reichwald et al., 2015)
Oncorhynchus mykiss	Rainbow trout	actinopterygii_odb10	2341688614	3640	98.5	55.3	43.2	0.7	0.8	(Gao et al., 2021)
Oreochromis niloticus	Nile tilapia	actinopterygii_odb10	993468885	3640	98.6	97.8	0.8	0.5	0.9	(Tao et al., 2021)
Oryzias latipes	Japanese rice fish	actinopterygii_odb10	789719768	3640	96.8	96.2	0.6	0.5	2.7	N/A
Paralichthys olivaceus	Olive flounder	actinopterygii_odb10	545775252	3640	93.8	92.6	1.2	2.4	3.8	(Shao et al., 2016)
Poecilia reticulata	Guppy	actinopterygii_odb10	731622281	3640	96.1	95.4	0.7	1.5	2.4	(Künstner et al., 2016)
Salmo salar	Atlantic Salmon	actinopterygii_odb10	2756584103	3640	98.1	53.4	44.7	1	0.9	N/A
Scleropages formosus	Asian arowana	actinopterygii_odb10	784563014	3640	96.5	93.1	3.4	1.3	2.2	(Bian et al, 2016)
Seriola quinqueradiata	Japanese amberjack	actinopterygii_odb10	639269536	3640	97.6	96.9	0.7	0.6	1.8	(Kawase, Aoki, & Araki, 2018)
Syngnathus scovelli	Gulf Pipefish	actinopterygii_odb10	307000000	3640	93.6	92.4	1.2	2.1	4.3	(Small et al., 2016)
Takifugu rubripes	Japanese puffer	actinopterygii_odb10	391468278	3640	96.9	94.4	2.5	0.6	2.5	(Kai et al., 2011)
Tetraodon nigroviridis	Green spotted puffer fish	actinopterygii_odb10	342403326	3640	88.7	86.2	2.5	3	8.3	(Jaillon et al., 2004)
Xiphophorus maculatus	Southern platyfish	actinopterygii_odb10	704321165	3640	98.5	97.8	0.7	0.4	1.1	N/A

## Sheet: TableS2
Table S2: Nanopore sequencing output and DNA Methylation for run 1 and run 2.
Run	Format	Type	Number of sequences	Summed sequence length	Minimum sequence length	Average sequence length	Max sequence length	Total CpG Sites	Number of Methylated CpGs	Average 5-mhC (%)	Average 5-mC (%)
1	fastq	DNA	1444370	6217513870	66	4304.7	612133	39106318	510816	78.3	0.28
2	fastq	DNA	3316189	13520668965	42	4077.2	267618	45992636	510816	78.7	0.31

## Sheet: TableS3
Table S3: Populations and geographic coordinates. Populations were identified by closest geographic location to collection size. Distance from the most northern site (Crandon park, CP) was measured along the coastline using google maps.
Population Name	ID	Latitude	Longitude	Sample Size (N)	Coastline Distance (km, from CP site)
Crandon Park	CP	25.7232	-80.259	15	0
Cutler Bay	CB	25.5797	-80.305	15	20
Homestead Park	HP	25.4831	-80.3393	15	28.5
Turkey Point	TP	25.3966	-80.3275	15	36.5
Broad Key	BK	25.3513	-80.259	15	43

## Sheet: TableS4
Table S4: Illumina seqencing sample information including sample ID, population, i7 and i5 primer sequences and barcodes.
sample_id	population	species	i7_id	i7_sequence	i7_barcode	i5_id	i5_sequence	i5_barcode
BK-01	Broad-Key	hardhead	i7-1	CAAGCAGAAGACGGCATACGAGATi5-1GTCTCGTGGGCTC*G*G	AACCGCGG	i5-1	AATGATACGGCGACCACCGAGATCTACACCTACTGTATCGTCGGCAGCG*T*C	CTACTGTA
BK-02	Broad-Key	hardhead	i7-2	CAAGCAGAAGACGGCATACGAGATi5-1GTCTCGTGGGCTC*G*G	GGTTATAA	i5-1	AATGATACGGCGACCACCGAGATCTACACCTACTGTATCGTCGGCAGCG*T*C	CTACTGTA
BK-03	Broad-Key	hardhead	i7-3	CAAGCAGAAGACGGCATACGAGATi5-1GTCTCGTGGGCTC*G*G	CCAAGTCC	i5-1	AATGATACGGCGACCACCGAGATCTACACCTACTGTATCGTCGGCAGCG*T*C	CTACTGTA
BK-04	Broad-Key	hardhead	i7-4	CAAGCAGAAGACGGCATACGAGATi5-1GTCTCGTGGGCTC*G*G	TTGGACTT	i5-1	AATGATACGGCGACCACCGAGATCTACACCTACTGTATCGTCGGCAGCG*T*C	CTACTGTA
BK-05	Broad-Key	hardhead	i7-5	CAAGCAGAAGACGGCATACGAGATi5-1GTCTCGTGGGCTC*G*G	CAGTGGAT	i5-1	AATGATACGGCGACCACCGAGATCTACACCTACTGTATCGTCGGCAGCG*T*C	CTACTGTA
BK-06	Broad-Key	hardhead	i7-6	CAAGCAGAAGACGGCATACGAGATi5-1GTCTCGTGGGCTC*G*G	TGACAAGC	i5-1	AATGATACGGCGACCACCGAGATCTACACCTACTGTATCGTCGGCAGCG*T*C	CTACTGTA
BK-07	Broad-Key	hardhead	i7-7	CAAGCAGAAGACGGCATACGAGATi5-1GTCTCGTGGGCTC*G*G	CTAGCTTG	i5-1	AATGATACGGCGACCACCGAGATCTACACCTACTGTATCGTCGGCAGCG*T*C	CTACTGTA
BK-08	Broad-Key	hardhead	i7-8	CAAGCAGAAGACGGCATACGAGATi5-1GTCTCGTGGGCTC*G*G	TCGATCCA	i5-1	AATGATACGGCGACCACCGAGATCTACACCTACTGTATCGTCGGCAGCG*T*C	CTACTGTA
BK-09	Broad-Key	hardhead	i7-9	CAAGCAGAAGACGGCATACGAGATi5-1GTCTCGTGGGCTC*G*G	CCTGAACT	i5-1	AATGATACGGCGACCACCGAGATCTACACCTACTGTATCGTCGGCAGCG*T*C	CTACTGTA
BK-10	Broad-Key	hardhead	i7-10	CAAGCAGAAGACGGCATACGAGATi5-1GTCTCGTGGGCTC*G*G	TTCAGGTC	i5-1	AATGATACGGCGACCACCGAGATCTACACCTACTGTATCGTCGGCAGCG*T*C	CTACTGTA
BK-25	Broad-Key	hardhead	i7-11	CAAGCAGAAGACGGCATACGAGATi5-1GTCTCGTGGGCTC*G*G	AGTAGAGA	i5-1	AATGATACGGCGACCACCGAGATCTACACCTACTGTATCGTCGGCAGCG*T*C	CTACTGTA
BK-26	Broad-Key	hardhead	i7-12	CAAGCAGAAGACGGCATACGAGATi5-1GTCTCGTGGGCTC*G*G	GACGAGAG	i5-1	AATGATACGGCGACCACCGAGATCTACACCTACTGTATCGTCGGCAGCG*T*C	CTACTGTA
BK-27	Broad-Key	hardhead	i7-13	CAAGCAGAAGACGGCATACGAGATi5-1GTCTCGTGGGCTC*G*G	AGACTTGG	i5-1	AATGATACGGCGACCACCGAGATCTACACCTACTGTATCGTCGGCAGCG*T*C	CTACTGTA
BK-30	Broad-Key	hardhead	i7-14	CAAGCAGAAGACGGCATACGAGATi5-1GTCTCGTGGGCTC*G*G	GAGTCCAA	i5-1	AATGATACGGCGACCACCGAGATCTACACCTACTGTATCGTCGGCAGCG*T*C	CTACTGTA
BK-31	Broad-Key	hardhead	i7-15	CAAGCAGAAGACGGCATACGAGATi5-1GTCTCGTGGGCTC*G*G	CTTAAGCC	i5-1	AATGATACGGCGACCACCGAGATCTACACCTACTGTATCGTCGGCAGCG*T*C	CTACTGTA
CP-20	Crandon-Park	hardhead	i7-16	CAAGCAGAAGACGGCATACGAGATi5-1GTCTCGTGGGCTC*G*G	TCCGGATT	i5-1	AATGATACGGCGACCACCGAGATCTACACCTACTGTATCGTCGGCAGCG*T*C	CTACTGTA
CP-02	Crandon-Park	hardhead	i7-17	CAAGCAGAAGACGGCATACGAGATi5-1GTCTCGTGGGCTC*G*G	CTGTATTA	i5-1	AATGATACGGCGACCACCGAGATCTACACCTACTGTATCGTCGGCAGCG*T*C	CTACTGTA
CP-03	Crandon-Park	hardhead	i7-18	CAAGCAGAAGACGGCATACGAGATi5-1GTCTCGTGGGCTC*G*G	TCACGCCG	i5-1	AATGATACGGCGACCACCGAGATCTACACCTACTGTATCGTCGGCAGCG*T*C	CTACTGTA
CP-04	Crandon-Park	hardhead	i7-19	CAAGCAGAAGACGGCATACGAGATi5-1GTCTCGTGGGCTC*G*G	ACTTACAT	i5-1	AATGATACGGCGACCACCGAGATCTACACCTACTGTATCGTCGGCAGCG*T*C	CTACTGTA
CP-07	Crandon-Park	hardhead	i7-20	CAAGCAGAAGACGGCATACGAGATi5-1GTCTCGTGGGCTC*G*G	GTCCGTGC	i5-1	AATGATACGGCGACCACCGAGATCTACACCTACTGTATCGTCGGCAGCG*T*C	CTACTGTA
CP-08	Crandon-Park	hardhead	i7-21	CAAGCAGAAGACGGCATACGAGATi5-1GTCTCGTGGGCTC*G*G	AAGGTACC	i5-1	AATGATACGGCGACCACCGAGATCTACACCTACTGTATCGTCGGCAGCG*T*C	CTACTGTA
CP-10	Crandon-Park	hardhead	i7-22	CAAGCAGAAGACGGCATACGAGATi5-1GTCTCGTGGGCTC*G*G	GGAACGTT	i5-1	AATGATACGGCGACCACCGAGATCTACACCTACTGTATCGTCGGCAGCG*T*C	CTACTGTA
CP-11	Crandon-Park	hardhead	i7-23	CAAGCAGAAGACGGCATACGAGATi5-1GTCTCGTGGGCTC*G*G	AATTCTGC	i5-1	AATGATACGGCGACCACCGAGATCTACACCTACTGTATCGTCGGCAGCG*T*C	CTACTGTA
CP-13	Crandon-Park	hardhead	i7-24	CAAGCAGAAGACGGCATACGAGATi5-1GTCTCGTGGGCTC*G*G	GGCCTCAT	i5-1	AATGATACGGCGACCACCGAGATCTACACCTACTGTATCGTCGGCAGCG*T*C	CTACTGTA
CP-14	Crandon-Park	hardhead	i7-25	CAAGCAGAAGACGGCATACGAGATi5-1GTCTCGTGGGCTC*G*G	ATCTTAGT	i5-1	AATGATACGGCGACCACCGAGATCTACACCTACTGTATCGTCGGCAGCG*T*C	CTACTGTA
CP-15	Crandon-Park	hardhead	i7-26	CAAGCAGAAGACGGCATACGAGATi5-1GTCTCGTGGGCTC*G*G	GCTCCGAC	i5-1	AATGATACGGCGACCACCGAGATCTACACCTACTGTATCGTCGGCAGCG*T*C	CTACTGTA
CP-16	Crandon-Park	hardhead	i7-27	CAAGCAGAAGACGGCATACGAGATi5-1GTCTCGTGGGCTC*G*G	ATACCAAG	i5-1	AATGATACGGCGACCACCGAGATCTACACCTACTGTATCGTCGGCAGCG*T*C	CTACTGTA
CP-17	Crandon-Park	hardhead	i7-28	CAAGCAGAAGACGGCATACGAGATi5-1GTCTCGTGGGCTC*G*G	GCGTTGGA	i5-1	AATGATACGGCGACCACCGAGATCTACACCTACTGTATCGTCGGCAGCG*T*C	CTACTGTA
CP-18	Crandon-Park	hardhead	i7-29	CAAGCAGAAGACGGCATACGAGATi5-1GTCTCGTGGGCTC*G*G	CTTCACGG	i5-1	AATGATACGGCGACCACCGAGATCTACACCTACTGTATCGTCGGCAGCG*T*C	CTACTGTA
CP-19	Crandon-Park	hardhead	i7-30	CAAGCAGAAGACGGCATACGAGATi5-1GTCTCGTGGGCTC*G*G	TCCTGTAA	i5-1	AATGATACGGCGACCACCGAGATCTACACCTACTGTATCGTCGGCAGCG*T*C	CTACTGTA
M-01	M61	hardhead	i7-31	CAAGCAGAAGACGGCATACGAGATi5-1GTCTCGTGGGCTC*G*G	AGAATGCC	i5-1	AATGATACGGCGACCACCGAGATCTACACCTACTGTATCGTCGGCAGCG*T*C	CTACTGTA
M-02	M61	hardhead	i7-32	CAAGCAGAAGACGGCATACGAGATi5-1GTCTCGTGGGCTC*G*G	GAGGCATT	i5-1	AATGATACGGCGACCACCGAGATCTACACCTACTGTATCGTCGGCAGCG*T*C	CTACTGTA
M-03	M61	hardhead	i7-33	CAAGCAGAAGACGGCATACGAGATi5-1GTCTCGTGGGCTC*G*G	CCTCGGTA	i5-1	AATGATACGGCGACCACCGAGATCTACACCTACTGTATCGTCGGCAGCG*T*C	CTACTGTA
M-04	M61	hardhead	i7-34	CAAGCAGAAGACGGCATACGAGATi5-1GTCTCGTGGGCTC*G*G	TTCTAACG	i5-1	AATGATACGGCGACCACCGAGATCTACACCTACTGTATCGTCGGCAGCG*T*C	CTACTGTA
M-05	M61	hardhead	i7-35	CAAGCAGAAGACGGCATACGAGATi5-1GTCTCGTGGGCTC*G*G	ATGAGGCT	i5-1	AATGATACGGCGACCACCGAGATCTACACCTACTGTATCGTCGGCAGCG*T*C	CTACTGTA
M-06	M61	hardhead	i7-36	CAAGCAGAAGACGGCATACGAGATi5-1GTCTCGTGGGCTC*G*G	GCAGAATC	i5-1	AATGATACGGCGACCACCGAGATCTACACCTACTGTATCGTCGGCAGCG*T*C	CTACTGTA
M-07	M61	hardhead	i7-37	CAAGCAGAAGACGGCATACGAGATi5-1GTCTCGTGGGCTC*G*G	CACTACGA	i5-1	AATGATACGGCGACCACCGAGATCTACACCTACTGTATCGTCGGCAGCG*T*C	CTACTGTA
M-08	M61	hardhead	i7-38	CAAGCAGAAGACGGCATACGAGATi5-1GTCTCGTGGGCTC*G*G	TGTCGTAG	i5-1	AATGATACGGCGACCACCGAGATCTACACCTACTGTATCGTCGGCAGCG*T*C	CTACTGTA
M-09	M61	hardhead	i7-39	CAAGCAGAAGACGGCATACGAGATi5-1GTCTCGTGGGCTC*G*G	ACCACTTA	i5-1	AATGATACGGCGACCACCGAGATCTACACCTACTGTATCGTCGGCAGCG*T*C	CTACTGTA
M-10	M61	hardhead	i7-40	CAAGCAGAAGACGGCATACGAGATi5-1GTCTCGTGGGCTC*G*G	GTTGTCCG	i5-1	AATGATACGGCGACCACCGAGATCTACACCTACTGTATCGTCGGCAGCG*T*C	CTACTGTA
M-11	M61	hardhead	i7-41	CAAGCAGAAGACGGCATACGAGATi5-1GTCTCGTGGGCTC*G*G	ATCCATAT	i5-1	AATGATACGGCGACCACCGAGATCTACACCTACTGTATCGTCGGCAGCG*T*C	CTACTGTA
M-12	M61	hardhead	i7-42	CAAGCAGAAGACGGCATACGAGATi5-1GTCTCGTGGGCTC*G*G	GCTTGCGC	i5-1	AATGATACGGCGACCACCGAGATCTACACCTACTGTATCGTCGGCAGCG*T*C	CTACTGTA
M-13	M61	hardhead	i7-43	CAAGCAGAAGACGGCATACGAGATi5-1GTCTCGTGGGCTC*G*G	AGTATCTT	i5-1	AATGATACGGCGACCACCGAGATCTACACCTACTGTATCGTCGGCAGCG*T*C	CTACTGTA
M-14	M61	hardhead	i7-44	CAAGCAGAAGACGGCATACGAGATi5-1GTCTCGTGGGCTC*G*G	GACGCTCC	i5-1	AATGATACGGCGACCACCGAGATCTACACCTACTGTATCGTCGGCAGCG*T*C	CTACTGTA
M-15	M61	hardhead	i7-45	CAAGCAGAAGACGGCATACGAGATi5-1GTCTCGTGGGCTC*G*G	CATGCCAT	i5-1	AATGATACGGCGACCACCGAGATCTACACCTACTGTATCGTCGGCAGCG*T*C	CTACTGTA
M-22	M87	hardhead	i7-46	CAAGCAGAAGACGGCATACGAGATi5-1GTCTCGTGGGCTC*G*G	TGCATTGC	i5-1	AATGATACGGCGACCACCGAGATCTACACCTACTGTATCGTCGGCAGCG*T*C	CTACTGTA
M-23	M87	hardhead	i7-47	CAAGCAGAAGACGGCATACGAGATi5-1GTCTCGTGGGCTC*G*G	ATTGGAAC	i5-1	AATGATACGGCGACCACCGAGATCTACACCTACTGTATCGTCGGCAGCG*T*C	CTACTGTA
M-24	M87	hardhead	i7-48	CAAGCAGAAGACGGCATACGAGATi5-1GTCTCGTGGGCTC*G*G	GCCAAGGT	i5-1	AATGATACGGCGACCACCGAGATCTACACCTACTGTATCGTCGGCAGCG*T*C	CTACTGTA
M-25	M87	hardhead	i7-49	CAAGCAGAAGACGGCATACGAGATi5-1GTCTCGTGGGCTC*G*G	CGAGATAT	i5-1	AATGATACGGCGACCACCGAGATCTACACCTACTGTATCGTCGGCAGCG*T*C	CTACTGTA
M-26	M87	hardhead	i7-50	CAAGCAGAAGACGGCATACGAGATi5-1GTCTCGTGGGCTC*G*G	TAGAGCGC	i5-1	AATGATACGGCGACCACCGAGATCTACACCTACTGTATCGTCGGCAGCG*T*C	CTACTGTA
M-27	M87	hardhead	i7-51	CAAGCAGAAGACGGCATACGAGATi5-1GTCTCGTGGGCTC*G*G	AACCTGTT	i5-1	AATGATACGGCGACCACCGAGATCTACACCTACTGTATCGTCGGCAGCG*T*C	CTACTGTA
M-28	M87	hardhead	i7-52	CAAGCAGAAGACGGCATACGAGATi5-1GTCTCGTGGGCTC*G*G	GGTTCACC	i5-1	AATGATACGGCGACCACCGAGATCTACACCTACTGTATCGTCGGCAGCG*T*C	CTACTGTA
M-29	M87	hardhead	i7-53	CAAGCAGAAGACGGCATACGAGATi5-1GTCTCGTGGGCTC*G*G	CATTGTTG	i5-1	AATGATACGGCGACCACCGAGATCTACACCTACTGTATCGTCGGCAGCG*T*C	CTACTGTA
M-30	M87	hardhead	i7-54	CAAGCAGAAGACGGCATACGAGATi5-1GTCTCGTGGGCTC*G*G	TGCCACCA	i5-1	AATGATACGGCGACCACCGAGATCTACACCTACTGTATCGTCGGCAGCG*T*C	CTACTGTA
M-31	M87	hardhead	i7-55	CAAGCAGAAGACGGCATACGAGATi5-1GTCTCGTGGGCTC*G*G	CTCTGCCT	i5-1	AATGATACGGCGACCACCGAGATCTACACCTACTGTATCGTCGGCAGCG*T*C	CTACTGTA
M-32	M87	hardhead	i7-56	CAAGCAGAAGACGGCATACGAGATi5-1GTCTCGTGGGCTC*G*G	TCTCATTC	i5-1	AATGATACGGCGACCACCGAGATCTACACCTACTGTATCGTCGGCAGCG*T*C	CTACTGTA
M-33	M87	hardhead	i7-57	CAAGCAGAAGACGGCATACGAGATi5-1GTCTCGTGGGCTC*G*G	ACGCCGCA	i5-1	AATGATACGGCGACCACCGAGATCTACACCTACTGTATCGTCGGCAGCG*T*C	CTACTGTA
M-34	M87	hardhead	i7-58	CAAGCAGAAGACGGCATACGAGATi5-1GTCTCGTGGGCTC*G*G	GTATTATG	i5-1	AATGATACGGCGACCACCGAGATCTACACCTACTGTATCGTCGGCAGCG*T*C	CTACTGTA
M-35	M87	hardhead	i7-59	CAAGCAGAAGACGGCATACGAGATi5-1GTCTCGTGGGCTC*G*G	GATAGATC	i5-1	AATGATACGGCGACCACCGAGATCTACACCTACTGTATCGTCGGCAGCG*T*C	CTACTGTA
M-36	M87	hardhead	i7-60	CAAGCAGAAGACGGCATACGAGATi5-1GTCTCGTGGGCTC*G*G	AGCGAGCT	i5-1	AATGATACGGCGACCACCGAGATCTACACCTACTGTATCGTCGGCAGCG*T*C	CTACTGTA
M-61	M26	hardhead	i7-61	CAAGCAGAAGACGGCATACGAGATi5-1GTCTCGTGGGCTC*G*G	CAGTTCCG	i5-1	AATGATACGGCGACCACCGAGATCTACACCTACTGTATCGTCGGCAGCG*T*C	CTACTGTA
M-62	M26	hardhead	i7-62	CAAGCAGAAGACGGCATACGAGATi5-1GTCTCGTGGGCTC*G*G	TGACCTTA	i5-1	AATGATACGGCGACCACCGAGATCTACACCTACTGTATCGTCGGCAGCG*T*C	CTACTGTA
M-63	M26	hardhead	i7-63	CAAGCAGAAGACGGCATACGAGATi5-1GTCTCGTGGGCTC*G*G	CTAGGCAA	i5-1	AATGATACGGCGACCACCGAGATCTACACCTACTGTATCGTCGGCAGCG*T*C	CTACTGTA
M-64	M26	hardhead	i7-64	CAAGCAGAAGACGGCATACGAGATi5-1GTCTCGTGGGCTC*G*G	TCGAATGG	i5-1	AATGATACGGCGACCACCGAGATCTACACCTACTGTATCGTCGGCAGCG*T*C	CTACTGTA
M-65	M26	hardhead	i7-65	CAAGCAGAAGACGGCATACGAGATi5-1GTCTCGTGGGCTC*G*G	CTTAGTGT	i5-1	AATGATACGGCGACCACCGAGATCTACACCTACTGTATCGTCGGCAGCG*T*C	CTACTGTA
M-66	M26	hardhead	i7-66	CAAGCAGAAGACGGCATACGAGATi5-1GTCTCGTGGGCTC*G*G	TCCGACAC	i5-1	AATGATACGGCGACCACCGAGATCTACACCTACTGTATCGTCGGCAGCG*T*C	CTACTGTA
M-67	M26	hardhead	i7-67	CAAGCAGAAGACGGCATACGAGATi5-1GTCTCGTGGGCTC*G*G	AACAGGAA	i5-1	AATGATACGGCGACCACCGAGATCTACACCTACTGTATCGTCGGCAGCG*T*C	CTACTGTA
M-68	M26	hardhead	i7-68	CAAGCAGAAGACGGCATACGAGATi5-1GTCTCGTGGGCTC*G*G	GGTGAAGG	i5-1	AATGATACGGCGACCACCGAGATCTACACCTACTGTATCGTCGGCAGCG*T*C	CTACTGTA
M-69	M26	hardhead	i7-69	CAAGCAGAAGACGGCATACGAGATi5-1GTCTCGTGGGCTC*G*G	CCTGTGGC	i5-1	AATGATACGGCGACCACCGAGATCTACACCTACTGTATCGTCGGCAGCG*T*C	CTACTGTA
M-70	M26	hardhead	i7-70	CAAGCAGAAGACGGCATACGAGATi5-1GTCTCGTGGGCTC*G*G	TTCACAAT	i5-1	AATGATACGGCGACCACCGAGATCTACACCTACTGTATCGTCGGCAGCG*T*C	CTACTGTA
M-71	M26	hardhead	i7-71	CAAGCAGAAGACGGCATACGAGATi5-1GTCTCGTGGGCTC*G*G	ACACGAGT	i5-1	AATGATACGGCGACCACCGAGATCTACACCTACTGTATCGTCGGCAGCG*T*C	CTACTGTA
M-72	M26	hardhead	i7-72	CAAGCAGAAGACGGCATACGAGATi5-1GTCTCGTGGGCTC*G*G	GTGTAGAC	i5-1	AATGATACGGCGACCACCGAGATCTACACCTACTGTATCGTCGGCAGCG*T*C	CTACTGTA
M-73	M26	hardhead	i7-73	CAAGCAGAAGACGGCATACGAGATi5-1GTCTCGTGGGCTC*G*G	GTTAATTG	i5-1	AATGATACGGCGACCACCGAGATCTACACCTACTGTATCGTCGGCAGCG*T*C	CTACTGTA
M-74	M26	hardhead	i7-74	CAAGCAGAAGACGGCATACGAGATi5-1GTCTCGTGGGCTC*G*G	ACCGGCCA	i5-1	AATGATACGGCGACCACCGAGATCTACACCTACTGTATCGTCGGCAGCG*T*C	CTACTGTA
M-75	M26	hardhead	i7-75	CAAGCAGAAGACGGCATACGAGATi5-1GTCTCGTGGGCTC*G*G	GGAGTACT	i5-1	AATGATACGGCGACCACCGAGATCTACACCTACTGTATCGTCGGCAGCG*T*C	CTACTGTA
CP-10Xind	Crandon-Park	hardhead	i7-81	CAAGCAGAAGACGGCATACGAGATi5-1GTCTCGTGGGCTC*G*G	CTACAGTT	i5-1	AATGATACGGCGACCACCGAGATCTACACCTACTGTATCGTCGGCAGCG*T*C	CTACTGTA
